# Supplementary material for: Combining field experiments and predictive models to assess potential for increased plant diversity to climate‐proof intensive agriculture
Source: Ecol Evol. 2017 May 30;7(13):4907–18. doi: 10.1002/ece3.3028 (PMC5496536; doi:10.1002/ece3.3028)
Supplement: Supplementary file 2 [file ECE3-7-4907-s002.csv]

X	Sp1	Sp2	Sp3	Sp1_2	Sp1_3
1	0	1	3	0.5	1.5
2	0.693147181	1.485203026	3.034657359	1.089175103	1.86390227
3	1.098612289	1.769028602	3.054930614	1.433820445	2.076771452
4	1.386294361	1.970406053	3.069314718	1.678350207	2.22780454
5	1.609437912	2.126606539	3.080471896	1.868022226	2.344954904
6	1.791759469	2.254231628	3.089587973	2.022995549	2.440673721
7	1.945910149	2.362137104	3.097295507	2.154023627	2.521602828
8	2.079441542	2.455609079	3.103972077	2.26752531	2.591706809
9	2.197224577	2.538057204	3.109861229	2.367640891	2.653542903
10	2.302585093	2.611809565	3.115129255	2.457197329	2.708857174
11	2.397895273	2.678526691	3.119894764	2.538210982	2.758895018
12	2.48490665	2.739434655	3.124245332	2.612170652	2.804575991
13	2.564949357	2.79546455	3.128247468	2.680206954	2.846598413
14	2.63905733	2.847340131	3.131952866	2.74319873	2.885505098
15	2.708050201	2.895635141	3.13540251	2.801842671	2.921726356
16	2.772588722	2.940812106	3.138629436	2.856700414	2.955609079
17	2.833213344	2.983249341	3.141660667	2.908231342	2.987437006
18	2.890371758	3.023260231	3.144518588	2.956815994	3.017445173
19	2.944438979	3.061107285	3.147221949	3.002773132	3.045830464
20	2.995732274	3.097012591	3.149786614	3.046372433	3.072759444
21	3.044522438	3.131165706	3.152226122	3.087844072	3.09837428
22	3.091042453	3.163729717	3.154552123	3.127386085	3.122797288
23	3.135494216	3.194845951	3.156774711	3.165170084	3.146134463
24	3.17805383	3.224637681	3.158902692	3.201345756	3.168478261
25	3.218875825	3.253213077	3.160943791	3.236044451	3.189909808
26	3.258096538	3.280667577	3.162904827	3.269382057	3.210500682
27	3.295836866	3.307085806	3.164791843	3.301461336	3.230314355
28	3.33220451	3.332543157	3.166610226	3.332373834	3.249407368
29	3.36729583	3.357107081	3.168364791	3.362201455	3.267830311
30	3.401197382	3.380838167	3.170059869	3.391017774	3.285628625
31	3.433987204	3.403791043	3.17169936	3.418889124	3.302843282
32	3.465735903	3.426015132	3.173286795	3.445875517	3.319511349
33	3.496507561	3.447555293	3.174825378	3.472031427	3.33566647
34	3.526360525	3.468452367	3.176318026	3.497406446	3.351339275
35	3.555348061	3.488743643	3.177767403	3.522045852	3.366557732
36	3.583518938	3.508463257	3.179175947	3.545991098	3.381347443
37	3.610917913	3.527642539	3.180545896	3.569280226	3.395731904
38	3.63758616	3.546310312	3.181879308	3.591948236	3.409732734
39	3.663561646	3.564493152	3.183178082	3.614027399	3.423369864
40	3.688879454	3.582215618	3.184443973	3.635547536	3.436661713
41	3.713572067	3.599500447	3.185678603	3.656536257	3.449625335
42	3.737669618	3.616368733	3.186883481	3.677019176	3.46227655
43	3.761200116	3.632840081	3.188060006	3.697020098	3.474630061
44	3.784189634	3.648932744	3.189209482	3.716561189	3.486699558
45	3.80666249	3.664663743	3.190333124	3.735663116	3.498497807
46	3.828641396	3.680048978	3.19143207	3.754345187	3.510036733
47	3.850147602	3.695103321	3.19250738	3.772625461	3.521327491
48	3.871201011	3.709840708	3.193560051	3.790520859	3.532380531
49	3.891820298	3.724274209	3.194591015	3.808047253	3.543205657
50	3.912023005	3.738416104	3.19560115	3.825219555	3.553812078
