# Supplementary material for: Combining field experiments and predictive models to assess potential for increased plant diversity to climate‐proof intensive agriculture
Source: Ecol Evol. 2017 May 30;7(13):4907–18. doi: 10.1002/ece3.3028 (PMC5496536; doi:10.1002/ece3.3028)
Supplement: Supplementary file 3 [file ECE3-7-4907-s003.r]

#############################################################################
####Run a simple hypothetical model comparing mean and variance of annual productivity
####for two-species mixtures either with or without the drought tolerant species (Sp3)
#############################################################################

setwd("T:\\Hamilton/Projects U-Z/UES Plant Soil Interactions/Diverse Pastures/Clim-Soil modelling ms/Manuscript/")
###Read in the data
Data = read.csv("SuppMaterialTheoreticalModelInputData.csv", header = T, as.is = T)
head(Data)


####Declare the number of simulations and vectors for storing simulation results
Nperm = 1000
CV1_2 = vector(length = Nperm)
CV1_3 = vector(length = Nperm)
Mean1_2 = vector(length = Nperm)
Mean1_3 = vector(length = Nperm)

MeanX = vector(length = Nperm)
VarX = vector(length = Nperm)


for(perm in 1:Nperm)
{
###Randomly sample 40 years of annual soil water potential data, with replacement 
Sample = sample(1:nrow(Data), size = 40, replace = T)

###Calculate mean and CV of annual productivity for each mixture

Mean1_2[perm] = mean(Data$Sp1_2[Sample])
Mean1_3[perm] = mean(Data$Sp1_3[Sample])
CV1_2[perm] = (sd(Data$Sp1_2[Sample])^2)/Mean1_2[perm]
CV1_3[perm] = (sd(Data$Sp1_3[Sample])^2)/Mean1_3[perm]
###Calculate mean and variance of soil water potential
MeanX[perm] = mean(Sample)
VarX[perm] = sd(Sample)^2
}

###Calculate the difference in mean and variance of annual productivity between mixtures
CVDiffAll = CV1_3-CV1_2
MeanDiffAll = Mean1_3-Mean1_2


##############################################################################
###Code below produces the plots in Figure 6 of the main document#############
##############################################################################

png(filename = "Fig 6 drought ResponseDiversity.png",width = 1200, height = 1000)

par(mfrow = c(2,2), cex.main = 3, cex.lab = 2.6, cex.axis = 2.2, mar = c(8,9,6,1),
mgp = c(5,1,0))

plot(Data$X, Data$Sp1, pch = NA, ylab = "Productivity", 
xlab = "Soil water potential", main = "Monoculture", ylim = c(0,4))
lines(Data$X, Data$Sp1, col = 3, lwd = 2)
lines(Data$X, Data$Sp2, col = 2, lwd = 2)
lines(Data$X, Data$Sp3, col = 4, lwd = 2)
legend("bottomright",legend = c("Sp. 1", "Sp. 2", "Sp. 3"), col= c(3,2,4), cex = 2.5,bty = "n",y.intersp = 0.8, lty = 1, lwd = 2)
mtext("(A)", side = 3, adj = 0, line = 2, cex = 3.6)


plot(Data$X, Data$Sp1_2, pch = NA, ylab = "Productivity"
, xlab = "Soil water potential", main = "Mixture", ylim = c(0,4))
lines(Data$X, Data$Sp1_2, col = 1, lty = 1, lwd = 2)
lines(Data$X, Data$Sp1_3, col = 1, lty = 2, lwd = 2)
legend("bottomright",legend = c("Sp. 1 + Sp. 2", "Sp. 1 + Sp. 3"), cex = 2.5,bty = "n",y.intersp = 0.8, lty = c(1,2), lwd = 2)
mtext("(B)", side = 3, adj = 0, line = 2, cex = 3.6)

Cor = round(cor(MeanX,MeanDiffAll),digits = 2)
plot(MeanX,MeanDiffAll, ylab = "Diff. in mean annual prod.", 
xlab = "Mean annual soil water potential", main = paste("Cor = ", Cor))
abline(h = 0, lwd = 2, lty = 2, col = 2)
mtext("(C)", side = 3, adj = 0, line = 2, cex = 3.6)

Cor = round(cor(VarX,CVDiffAll),digits = 2)

plot(VarX,CVDiffAll, ylab = "Diff. in CV of annual prod.", ylim = c(-0.35, 0.05),
xlab = "Variance in soil water potential", main = paste("Cor = ", Cor))
abline(h = 0, lwd = 2, lty = 2, col = 2)
mtext("(D)", side = 3, adj = 0, line = 2, cex = 3.6)

dev.off()
